# Supplementary material for: A Mathematical Description of the Bone Marrow Dynamics during CAR T-Cell Therapy in B-Cell Childhood Acute Lymphoblastic Leukemia
Source: Int J Mol Sci. 2021 Jun 14;22(12):6371. doi: 10.3390/ijms22126371 (PMC8232108; doi:10.3390/ijms22126371)
Supplement: Supplementary file 1 [file ijms-22-06371-s001.zip]

Archive with 1 entries (1 files):
- ijms-1237572-Final-Supplement-Material.pdf
